# Supplementary material for: Charting the Pathways of Cardiometabolic Multimorbidity: A Systematic Review of Clinical Trajectories
Source: J Clin Med. 2025 Apr 11;14(8):2615. doi: 10.3390/jcm14082615 (PMC12028097; doi:10.3390/jcm14082615)
Supplement: Supplementary file 1 [file jcm-14-02615-s001.zip]

Archive with 2 entries (2 files):
- File S1_PRISMA Checklist.pdf
- Table S1.xlsx
