# Supplementary material for: Charting the Pathways of Cardiometabolic Multimorbidity: A Systematic Review of Clinical Trajectories
Source: J Clin Med. 2025 Apr 11;14(8):2615. doi: 10.3390/jcm14082615 (PMC12028097; doi:10.3390/jcm14082615)
Supplement: Supplementary file 1 [file jcm-14-02615-s001.zip › Table S1.xlsx]

## Sheet: Table S1
Author (Year)	doi	Country	Study period	Study population (n)	Age at baseline	Clinical setting	Methodological approach	Diseases assessed, n (cardiometabolic / total)	Clusters at baseline, n (cardiometabolic / total)	Additional information assessed	GRADE; BIAS	GRADE; INCONSISTENCY	GRADE; INDIRECTNESS	GRADE; IMPRECISION	GRADE; PUBLICATION BIAS	GRADE; EFFECT MAGNITUDE	GRADE; DOSE RESPONSE	GRADE; COFOUNDING	Quality of evidence (GRADE)
Vetrano DL et al. (2020)	10.1038/s41467-020-16780-x	Sweden	2001-2013	General (2931)	≥60 years	Community or in institutions (SNAC-K database)	Cluster analysis (fuzzy c-means)	16/60	1/6	Education, level of disability, walking speed, cognitive status, drug information	0	0	0	0	0	0	0	0	Low ⨁⨁◯◯
Roso-Llorach A et al. (2023)	10.18632/aging.204395	Sweden	2001-2013	General (3363)	≥60 years	Community or in institutions (SNAC-K database)	Hidden Markov Models	16/60	2/4	Education, walking speed, cognitive status, clinical parameters, lab tests, drug information	0	0	0	0	0	0	0	0	Low ⨁⨁◯◯
Carrasco-Ribelles LA et al. (2023)	10.2196/45848	Spain	2010-2019	General (1,456,052)	65 – 100 years	Primary care (SIDIAP database)	Cluster analysis (fuzzy c-means)	16/60	5/11	Socioeconomic status, visits to primary care, clinical parameters, lab tests, lifestyle (smoking status, alcohol intake), emergency admission episodes, drug information, inclusion in social assistance programs	0	0	0	0	0	0	0	0	Low ⨁⨁◯◯
Violán C et al. (2020)	10.1038/s41598-020-73231-9	Spain	2012-2016	General (916,619)	≥65	Primary care (SIDIAP database)	Hidden Markov Models	16/60	4/10	Socioeconomic status, number of invoiced drugs and polypharmacy, visits to primary care	0	0	0	0	0	0	0	0	Low ⨁⨁◯◯
Ioakeim-Skoufa I et al. (2024)	10.3389/fpubh.2024.1349723	Spain	2011-2019	General (293,923)	18 – 65 years	Primary and specialised care (EpiChron database)	Cluster analysis (k-means)	≥11/153	2/3	Drug information, acute diseases	0	0	0	0	0	0	0	0	Low ⨁⨁◯◯
Quiñones AR et al. (2023)	10.1001/jamanetworkopen.2023.7497	USA	2012-2019	General (725,107)	≥45	Primary care (ADVANCE database)	Clinically relevant groups	8/22	1/5	Socioeconomic status	0	0	0	0	0	0	0	0	Low ⨁⨁◯◯
Velek P et al. (2022)	10.1186/s12916-022-02487-x	Netherlands	1993-2016	General, without disease (6094)	≥45	Community-dwelling (Rotterdam Study)	Chronological sequence (first three diagnoses), combinations (pairs)	4/10	3/9	Marital status, education, smoking status, blood pressure, ancestry	0	0	0	0	0	0	0	0	Low ⨁⨁◯◯
Cezard G et al. (2022)	10.1038/s41598-022-20546-4	Scotland	2001-2011	General, without multimorbidy (6300)	40 – 74 years	Specialised care (Scottish Longitudinal Study)	Sequence analysis, Optimal matching, hierarchical cluster analysis	2/3	-/7	Marital status, household size, education, household tenure	0	0	0	0	0	0	0	0	Low ⨁⨁◯◯
Haug N et al. (2021)	10.3389/fphys.2020.612604	Austria	1997-2014	General, with Diabetes Mellitus (250,498)	No defined as an exclusion criteria	Specialised care	Hierarchical cluster analysis	≥9/131	7/11		0	0	0	0	0	0	0	0	Low ⨁⨁◯◯
Lleal M. et al. (2024)	10.1186/s12877-024-04925-2	Spain	1930-2020	General, confirmed or suspected COVID-19 (3988)	65 – 95 years (women); 65 – 90 years (men)	Primary care (MRisk-COVID study)	Cluster analysis (fuzzy c-means)	≥20/73	2/5		0	0	0	0	0	0	0	0	Low ⨁⨁◯◯
